# Supplementary material for: Effects of Adding Blueberry Residue Powder and Extrusion Processing on Nutritional Components, Antioxidant Activity and Volatile Organic Compounds of Indica Rice Flour
Source: Biology (Basel). 2022 Dec 14;11(12):1817. doi: 10.3390/biology11121817 (PMC9775675; doi:10.3390/biology11121817)
Supplement: Supplementary file 1 [file biology-11-01817-s001.zip]

Archive with 1 entries (1 files):
- biology-1990989-supplementary.pdf
